# Supplementary material for: An Electrochemical Immunosensor for the Determination of Procalcitonin Using the Gold-Graphene Interdigitated Electrode
Source: Biosensors (Basel). 2022 Sep 20;12(10):771. doi: 10.3390/bios12100771 (PMC9599768; doi:10.3390/bios12100771)
Supplement: Supplementary file 1 [file biosensors-12-00771-s001.zip]

Archive with 1 entries (1 files):
- biosensors-1928966-supplementary.pdf
